# Supplementary material for: Addressing a Gap in Medical School Training: Identifying and Caring for Human Trafficking Survivors Using Trauma-Informed Care
Source: MedEdPORTAL. 2023 Mar 14;19:11304. doi: 10.15766/mep_2374-8265.11304 (PMC10011204; doi:10.15766/mep_2374-8265.11304)
Supplement: Supplementary file 1 — Didactic Lecture.pptxFacilitation Guide.docxStudent Worksheet Without Answers.docxStudent Worksheet With Suggested Answers.docxTool Kit.docxPre- and Postsession Survey Questions.docxExtra Scenarios.docx [file mep_2374-8265.11304-s001.zip]

Archive with 8 entries (8 files):
- A. Didactic Lecture.pptx
- C. Student Worksheet Without Answers.docx
- F. Pre- and Postsession Survey Questions.docx
- G. Extra Scenarios.docx
- B. Facilitation Guide.docx
- D. Student Worksheet With Suggested Answers.docx
- E. Tool Kit.docx
- Educational Summary Report_11304.pdf
